# Supplementary material for: Glial modulation of synapse development and plasticity: oligodendrocyte precursor cells as a new player in the synaptic quintet
Source: Front Cell Dev Biol. 2024 Aug 27;12:1418100. doi: 10.3389/fcell.2024.1418100 (PMC11385347; doi:10.3389/fcell.2024.1418100)
Supplement: Supplementary file 1 [file Table1.XLSX]

## Sheet: zhangSynapseSorted2
gene	opc	astrocyte	neuron
Aak1	5.50995	6.78092	11.2055
Abi1	22.6972	35.4245	23.2827
Abi2	28.0981	13.4518	25.6169
Abl2	5.29593	7.73887	5.3075
Abr	27.086	66.5264	29.8588
Actb	536.386	405.568	323.197
Actg1	444.881	449.793	520.921
Actr2	45.0361	27.6225	46.7109
Adam10	31.3743	24.9028	12.6557
Adam22	15.7185	3.25673	18.3205
Add1	74.0728	59.5649	63.3209
Add2	9.10356	0.378815	15.4521
Adora1	41.8563	10.5171	5.35216
Agap2	52.8214	1.85202	59.7742
Agrn	52.8009	115.786	61.4963
Akap9	5.42759	9.51414	6.50878
Ank2	13.5797	54.5887	28.394
Ank3	9.84298	0.190624	23.6723
Anks1b	68.6769	0.584894	17.0425
Ano6	9.34992	9.87509	7.68118
Ap2b1	43.1046	18.8492	49.5201
Ap2m1	50.3611	18.2039	70.5917
Ap2s1	59.0545	18.0679	78.687
Ap3d1	25.3043	25.6211	30.0497
Apba2	33.7924	35.6857	39.3602
Apbb1	48.3041	14.6881	77.867
Apc	12.7631	25.7031	29.8147
Aplp2	164.678	147.93	181.805
Apoe	1175.7	3006.18	200.447
App	139.379	57.9653	307.141
Appl1	13.1829	8.19309	12.6876
Arf1	109.894	51.1054	104.059
Arf4	93.9262	64.096	66.0679
Arf6	15.4294	17.4468	19.294
Arfgap3	4.7079	3.74449	7.35759
Arhgdia	97.2724	39.7709	69.1904
Arhgef2	10.3065	8.59771	18.1669
Arhgef7	27.2233	11.4822	32.2639
Arid1b	4.67281	4.3101	12.7781
Arl8a	84.5824	81.0546	115.119
Arl8b	55.7042	35.7779	35.8613
Arpc2	60.1877	27.9095	49.6339
Arpc5l	33.274	14.4995	25.4952
Atad1	42.391	50.881	30.8895
Atcay	42.1821	0.393196	45.1957
Atp1a1	112.3	19.7607	62.7531
Atp1a2	242.983	746.619	25.5572
Atp2a2	42.8115	96.3832	66.5143
Atp2b1	13.2873	12.8209	25.4415
Atp2b4	7.97628	19.5631	8.78727
Atp6ap1	116.783	67.8684	123.519
Atp6ap2	44.8995	48.2108	74.0476
Atp6v0a1	44.9549	31.6308	94.0289
Atp6v0d1	81.4137	33.1232	88.8686
Atp6v0e2	133.499	37.5549	116.645
Atp6v1a	42.0942	21.1999	65.3283
Atp6v1b2	56.2855	23.1042	83.8612
Atp6v1d	29.4703	16.8592	30.5552
Atp6v1e1	50.7931	23.6592	89.6759
Atp6v1f	42.1504	18.1693	51.1182
Atp6v1g1	40.6362	24.2907	58.9572
Atp6v1h	28.4554	17.6604	36.7169
Atp7a	3.09401	4.47414	1.14432
Atp8a1	20.0738	35.3084	12.0771
Bcan	555.96	817.812	47.3264
Bcas1	94.9092	0.170399	3.85214
Bcl2l1	10.3709	11.6737	23.352
Bmpr2	7.13939	10.9984	12.0125
Bnip3	8.031	6.65243	19.7345
Braf	6.42568	9.2899	14.3048
C1ql1	358.234	0.628572	8.45074
C1ql3	55.0391	0.956813	2.19946
Cacna1a	6.43525	0.639618	29.8553
Cacnb3	25.6853	5.61365	41.3885
Cacnb4	8.41421	0.519625	6.09408
Cacng4	275.754	14.7317	30.6283
Cadm1	30.4925	45.9632	29.1571
Cadm2	36.4326	36.4191	15.3567
Calm1	123.692	47.5542	219.474
Calm2	115.632	35.4846	316.95
Calm3	126.69	35.5093	305.592
Camk2n1	42.0128	19.7979	15.8607
Canx	136.128	129.345	64.1974
Caprin1	53.686	33.8059	46.2986
Capzb	84.4244	37.7917	63.777
Cask	28.475	12.2984	12.0834
Cav2	34.5383	13.5844	4.26628
Cdc42	162.746	91.4679	107.436
Cdh11	14.6372	17.3987	4.65703
Cdh13	50.7513	12.6286	19.2971
Cdh2	33.1592	54.0184	38.4532
Cdk16	39.0388	28.9491	44.4007
Cfl1	346.459	145.155	286.453
Chd4	27.2595	49.0191	26.2051
Chrna4	37.6702	0.438381	4.42605
Ckap5	15.543	36.4999	10.5581
Clcn3	41.7338	40.7767	35.2103
Clta	81.904	34.7136	124.458
Cltc	64.3726	59.3585	57.405
Clu	277.146	594.654	36.4609
Cnn3	83.2476	133.533	34.1657
Cntn1	281.07	1.53726	37.9919
Cops4	38.1973	16.7032	17.3232
Cops5	46.3888	28.248	38.7697
Cpe	641.575	1737.77	461.542
Cpeb2	14.1253	7.60203	15.2957
Cpsf2	7.32778	4.9321	5.77473
Cpt1c	30.8292	15.8031	26.3571
Crk	33.8359	19.169	27.1134
Crkl	23.4365	14.7583	17.9586
Cspg5	554.116	300.236	53.1712
Ctbp1	69.6911	35.7412	66.0103
Ctbp2	10.6807	26.8492	8.60199
Ctnnb1	169.365	72.5338	150.977
Ctnnd1	33.7497	24.4908	13.975
Ctnnd2	37.985	41.1956	22.6224
Ctsd	379.464	187.152	84.2818
Cttn	23.9061	19.4853	37.4097
Cttnbp2	16.7057	13.5865	6.70902
Cul3	24.591	29.2253	37.0988
Cxadr	26.1234	0.920503	45.0486
Cyfip1	26.0475	23.8894	4.81561
Cyfip2	36.518	2.61463	34.2193
Dag1	59.8982	118.525	22.4221
Dbi	366.39	475.735	61.7894
Dbnl	26.4819	12.0055	22.5138
Dclk1	42.6582	166.206	50.7288
Dicer1	5.51178	8.45128	6.18794
Dlg1	11.9887	12.7601	7.64115
Dlg3	14.8487	9.15945	16.6608
Dlg4	42.6462	27.0163	60.4459
Dlg5	4.56812	19.0778	7.47356
Dlgap1	28.8277	24.2112	11.565
Dlgap4	17.1039	12.9574	32.3827
Dnajc5	35.9665	23.6913	58.1188
Dnm1l	18.5607	33.4227	39.5835
Dnm2	21.3276	21.1977	12.846
Dnm3	12.8134	0.405046	24.5691
Dock7	1.52752	15.9514	10.6595
Dpysl2	17.265	18.3872	59.9431
Dpysl3	90.809	18.2856	162.675
Dscam	43.7633	0.1	8.96376
Dscaml1	16.1612	1.0003	21.9137
Dst	12.6273	15.1621	12.1177
Dvl1	26.4638	28.6215	29.1224
Dynll2	79.4004	20.1428	176.543
Eef1d	29.4799	16.1181	18.2619
Eef2	394.048	147.351	414.149
Efna2	6.63593	3.79519	4.5641
Efna5	0.228157	0.406683	2.67141
Efnb1	4.24679	7.23901	3.73946
Efnb2	6.25785	5.11334	23.1229
Egln1	23.273	11.2977	17.1506
Eif2b2	18.3183	14.4263	19.0975
Eif2s1	7.88425	5.67012	5.05702
Eif2s2	12.3143	11.172	14.2008
Eif3a	24.6782	34.6265	25.4918
Eif3b	38.1456	27.334	28.724
Eif3d	49.5836	24.4492	25.4018
Eif3e	26.7108	11.8751	18.0846
Eif3f	89.7823	29.9347	67.8092
Eif3i	68.0735	27.5036	46.4424
Eif3l	48.8608	19.8429	36.3476
Eif4a3	15.3497	7.25952	8.09761
Eif4e	18.5253	13.6506	17.302
Eif4g1	45.2922	53.3336	51.8193
Eif4g2	135.525	86.5678	127.796
Eif4g3	29.7534	63.6064	21.6925
Eif5	40.9717	80.4474	50.3182
Eif5a	111.532	78.1547	109.644
Eif5b	7.06707	8.19494	5.36507
Elavl2	2.88837	0.824215	32.6604
Elavl4	14.6415	3.65762	35.1888
Elfn1	11.7258	0.159243	6.95275
Enah	25.5513	43.6746	16.5271
Ephb1	15.4341	13.0775	4.04771
Ephb2	2.39581	0.822047	5.86755
Epn1	44.0018	25.3768	47.2465
Eps8	22.8497	27.4985	4.03446
Erc2	5.80602	1.05035	32.9497
Etv5	34.8158	31.5974	5.47376
Exoc3	14.5004	9.0641	10.2356
Ext1	15.6569	16.3374	5.65625
F2r	23.5421	13.2719	9.10944
Fabp5	14.5131	84.2468	31.7025
Fbxl20	4.29825	7.46097	6.43131
Fbxo45	8.22195	5.25246	11.3649
Fcho2	14.2466	15.713	7.64462
Fchsd2	47.9676	19.3189	21.877
Fkbp1a	108.772	31.8828	107.077
Flna	6.91359	15.4098	20.6441
Flrt2	5.66195	1.12765	4.91048
Flrt3	9.64173	3.66203	19.9344
Fmr1	16.6883	28.9109	13.7995
Fubp1	22.5542	17.6938	20.2682
Fus	59.7448	53.5899	67.5747
Fxr1	25.2563	31.4364	22.4845
Fxr2	23.6478	18.9556	25.265
Fxyd6	161.82	17.171	153.008
Fyn	81.1991	37.0192	43.8872
Fzd3	7.01824	8.16845	6.6647
Gabbr1	55.3468	214.51	106.723
Gabrb2	10.843	2.17282	9.5921
Gabrb3	21.6481	0.958123	24.3184
Gabrg1	12.2186	37.6961	3.34528
Gap43	49.0377	2.54899	347.277
Gapdh	65.3378	40.2449	73.3554
Gdi1	86.3686	80.5722	207.507
Gdi2	73.2586	46.4839	68.0173
Git1	17.5757	11.7319	25.5873
Gjc1	0.622617	7.75849	1.96426
Gls	23.8768	27.1302	46.8756
Gna11	28.8459	13.1856	25.3864
Gnai2	189.1	122.526	65.5032
Gnaq	19.4447	13.4122	42.4669
Gng3	65.9164	1.88426	124.46
Gpc1	46.013	17.1922	125.242
Gpc6	7.57858	18.5694	1.5741
Gphn	23.92	13.8959	12.4584
Gpm6a	409.389	368.818	381.718
Gria1	10.3625	0.974177	52.5454
Gria2	108.371	166.769	57.005
Gria3	54.4047	1.60427	4.48318
Gria4	37.7381	0.239618	21.9965
Grik5	47.4074	41.6079	48.6599
Grin3a	23.464	4.96356	6.77945
Grip1	3.06755	10.0957	10.1689
Gripap1	9.9817	11.3191	12.0014
Grm5	13.2339	36.2091	9.39172
Gsk3b	18.2567	22.3831	38.6851
Hap1	35.1637	2.40154	35.2633
Hip1	38.4144	17.365	6.24058
Hip1r	56.2621	7.69678	31.4487
Hnrnpa0	87.9449	43.6169	108.09
Hnrnpa2b1	195.628	303.105	161.945
Hnrnpa3	10.3193	12.1171	13.2097
Hnrnpab	73.1275	32.3703	85.6102
Hnrnpd	20.9416	15.4606	27.4758
Hnrnpf	26.1374	18.3817	13.7482
Hnrnph1	103.368	121.145	123.855
Hnrnph2	31.4044	24.1612	29.2532
Hnrnpk	67.4973	42.1508	55.053
Hnrnpl	103.306	85.9533	77.5169
Hnrnpm	39.6207	47.6102	39.3212
Hnrnpr	26.7141	18.1908	26.1487
Hnrnpul2	23.7227	16.0824	34.1887
Homer1	10.5701	15.2003	14.6742
Hspa8	34.9605	25.7555	25.991
Il1rap	44.1657	6.03403	1.86416
Ilk	31.7217	28.5344	19.5954
Itgb1	71.355	69.9933	19.8218
Itsn1	9.69708	23.4083	10.3324
Jak2	13.3522	11.5771	11.3866
Kcnb1	6.81208	3.60679	5.49105
Kcnd2	26.9319	8.87101	11.3186
Kcnd3	22.2664	11.3404	13.8093
Kcnip3	125.603	39.5485	5.62631
Kcnj10	82.5839	185.487	8.09206
Kcnk2	19.6333	21.0813	14.0682
Kctd12	23.4893	5.58381	20.8254
Kif1a	39.91	40.2291	96.229
Kif1b	31.3611	84.7432	60.3862
Kif3a	30.637	16.9503	28.4589
Kif3b	5.51584	8.39876	9.37974
Lamp1	286.607	233.561	97.5971
Lrp6	10.8363	14.3991	5.03304
Lrp8	5.91706	12.3129	26.2364
Lrrc4b	78.4573	33.8364	47.174
Lrrc4c	25.0332	5.4084	6.44607
Lrrtm2	22.7451	7.87411	7.31471
Lrrtm3	23.6517	0.147385	1.85858
Ly6h	72.0952	1.73576	225.441
Lypd1	41.7378	1.50476	16.2207
Macf1	13.5721	74.2052	12.5342
Maf1	47.7814	17.1689	38.5545
Magi2	12.2126	6.32455	12.3445
Map3k7	13.5396	13.0517	9.94121
Mapk1	46.5443	28.9148	48.7732
Mapk14	20.4303	11.3982	10.5938
Mapk3	21.762	16.5168	84.3425
Mapt	34.4995	15.3817	153.418
Marcks	274.23	105.506	190.746
Marcksl1	189.431	60.5301	325.294
Mdga2	7.17144	4.41242	5.88117
Mecp2	6.39594	6.76179	14.6513
Mff	56.5014	39.0521	60.7813
Mgll	34.3511	32.4594	11.462
Mt3	161.03	318.749	66.6857
Myh10	13.1626	7.38891	15.8964
Myo5a	20.2768	4.25566	17.0299
Myo9a	4.12991	10.5785	7.35742
Napg	9.93292	12.9063	22.6002
Nbea	7.94211	4.88499	18.0271
Ncam1	109.773	166.307	65.4577
Ncan	46.7862	280.146	33.3105
Ncoa2	8.77889	7.97145	12.5078
Ncstn	29.778	29.2068	21.41
Ndel1	16.9483	23.7407	38.4009
Ndfip1	252.154	79.3121	334.211
Ndufa13	45.3791	17.6693	32.5276
Ndufs7	54.4965	31.1986	44.3278
Nedd4	82.7789	108.284	84.7219
Neto2	22.4552	6.24496	12.9286
Nf1	10.5208	14.2562	6.99741
Ngdn	14.4495	11.9496	9.80231
Nlgn1	23.7787	13.8626	3.06882
Nlgn2	87.6029	31.1181	58.2166
Nmnat2	28.999	1.88267	13.5251
Nptn	97.86	65.2075	140.067
Nr3c1	26.0042	28.4811	3.75059
Nrcam	37.2619	56.3355	12.4145
Nrxn1	46.095	98.3597	44.9796
Nrxn2	115.396	24.2961	68.2708
Nrxn3	3.06611	1.20069	18.0493
Nsg1	83.6455	5.75324	212.757
Ntm	33.2307	35.7152	38.388
Ntrk2	118.39	182.877	43.5066
Ntrk3	35.5365	90.0484	9.57043
Ogt	39.5304	60.8887	47.7783
Olfm1	57.3533	8.17726	270.192
Olfm2	167.792	3.64136	50.625
Oprl1	22.8736	0.162511	19.8745
Pabpc1	53.2468	28.2421	45.5629
Pafah1b1	53.7103	55.9029	93.5667
Pak2	21.6637	16.6024	13.6077
Pak3	5.98947	0.377049	15.8558
Palm	25.6559	6.25795	56.0593
Park7	73.3289	28.0134	66.2118
Pcbp1	91.1394	65.2104	73.4208
Pcbp2	78.5748	45.2948	67.185
Pcdh15	41.6823	0.193558	2.38743
Pcdh17	16.0355	14.7203	6.73282
Pde4b	29.2189	90.4149	7.90809
Pdlim5	24.6712	36.7079	2.96426
Pdzd11	20.1964	14.2989	15.3976
Pebp1	143.662	62.3082	166.449
Pfn1	163.621	76.8658	82.5784
Pfn2	94.7454	55.1182	176.162
Pgrmc1	66.7458	21.1525	154.724
Phb2	58.5375	31.4063	46.1775
Picalm	62.0056	38.5479	49.259
Pja2	30.6699	22.472	41.6852
Pkp4	8.82572	5.5081	33.43
Plaa	5.977	7.57774	8.66864
Polg	40.1168	21.2744	7.94064
Ppfia1	8.19147	14.8745	7.49286
Ppfibp1	43.1372	1.61744	4.35976
Ppp1ca	147.075	44.8949	90.2428
Ppp1cc	28.1954	20.4512	30.1059
Ppp1r2	10.722	11.5995	27.7613
Ppp1r9a	10.7712	13.2406	7.05518
Ppp1r9b	42.945	23.078	42.176
Ppp2ca	132.881	68.0018	123.27
Ppp2r1a	131.484	58.5292	163.641
Ppp2r2a	22.9053	12.9867	16.1017
Ppp3ca	43.3521	41.0478	49.8001
Ppt1	93.7577	44.9543	20.9134
Prkaca	38.7986	14.866	53.7435
Prkar1a	136.948	67.5472	195.674
Prkcb	35.8088	4.4938	18.4239
Prkcq	49.6959	0.1	1.49271
Prnp	197.605	295.334	195.984
Prr12	4.98985	5.5081	12.3904
Psenen	17.3559	6.89626	7.23789
Psma3	3.89826	2.55856	4.6714
Psma7	73.4763	28.7351	72.4796
Psmc2	27.2728	21.1943	25.9624
Psmc4	40.752	26.556	35.3505
Psmc5	40.8536	28.4934	41.9484
Pten	18.7402	13.2017	25.938
Ptk2	16.7526	30.6312	7.89958
Ptn	328.641	913.794	80.3973
Ptpra	44.6479	63.6006	28.2962
Ptprd	18.5802	6.2192	14.2991
Ptprf	18.9066	36.0649	29.8854
Ptprn	92.2029	0.301116	91.292
Ptpro	30.1775	0.310705	7.69719
Ptprs	80.3305	61.0689	135.067
Ptprz1	416.581	1021.05	45.489
Pura	9.47061	11.7353	15.607
Rab10	81.6827	69.7668	56.7527
Rab11a	65.3005	21.8675	65.5378
Rab11b	12.9324	10.6693	19.2215
Rab11fip3	12.4603	11.0977	16.2747
Rab14	80.2991	42.9556	63.3133
Rab18	51.1041	35.6016	49.2254
Rab1b	74.776	35.1479	56.2888
Rab2a	63.8967	50.7282	92.5806
Rab5a	30.4418	29.4256	35.772
Rab5b	29.7454	12.0634	32.1701
Rab5c	112.359	53.3277	51.9582
Rab6b	26.0202	4.77203	110.002
Rab8a	21.1701	9.70049	12.2342
Rab8b	23.9534	9.00088	7.88983
Rabac1	77.7323	34.2029	101.244
Rac1	167.668	83.9732	103.53
Ralbp1	10.8751	6.57124	14.867
Ranbp6	7.24564	11.3055	6.20165
Rap2a	30.2548	10.8232	13.9705
Rbmx	50.1651	41.4163	35.2647
Rgs12	4.56153	17.5854	15.3379
Rheb	41.3986	51.5249	55.8353
Rhoa	108.952	66.0652	46.3521
Rhob	152.998	334.826	107.663
Rims2	4.42677	3.16313	6.41972
Rnf10	60.5172	26.8359	54.6067
Rock1	7.23073	9.7024	5.07609
Rock2	9.15627	9.52407	8.18314
Rpl10	0.461447	0.418886	0.321459
Rpl10a	32.2412	14.9004	19.6008
Rpl11	28.1885	7.20344	14.3321
Rpl12	0.396867	0.814388	0.9633
Rpl13	20.8699	2.59481	6.29216
Rpl13a	65.1426	21.099	46.6472
Rpl14	43.1093	14.9467	32.6523
Rpl15	78.0953	23.0753	76.0787
Rpl17	0.282822	0.48359	0.498385
Rpl18	33.2433	10.5255	16.6117
Rpl18a	1.68375	0.316779	1.34756
Rpl19	11.7309	3.59939	6.78714
Rpl21	5.10378	2.67246	2.23932
Rpl22	52.2708	15.5453	42.5703
Rpl23	2.59249	0.680574	2.59966
Rpl23a	1.33009	1.27734	1.43758
Rpl24	5.74262	2.24292	3.92623
Rpl27	14.2059	3.86829	8.46475
Rpl27a	14.2576	3.32133	10.2089
Rpl28	12.8834	5.41113	8.17914
Rpl29	26.9234	6.94673	23.0592
Rpl3	21.14	7.87794	16.3999
Rpl31	2.2834	0.699233	3.95959
Rpl32	66.6008	21.5842	61.5972
Rpl35	0.460978	0.348571	0.634106
Rpl35a	11.885	4.22827	9.50069
Rpl36	3.71655	1.64223	3.23645
Rpl36a	2.94357	1.28455	2.1423
Rpl37	0.713897	0.411359	0.72519
Rpl37a	6.67929	2.8361	5.7279
Rpl38	3.67455	0.74866	3.63191
Rpl4	180.827	67.0632	120.788
Rpl5	8.63671	3.47311	11.7693
Rpl6	63.5597	20.0816	45.0685
Rpl7	55.5868	18.6143	35.4793
Rpl7a	87.4959	26.1359	54.0638
Rpl8	421.185	126.565	277.54
Rpl9	5.77638	3.28827	5.84944
Rplp0	88.6614	24.2504	66.1444
Rplp1	158.817	57.7692	105.915
Rplp2	3.34622	1.62175	3.68632
Rps10	17.4166	7.32694	13.9089
Rps11	188.809	54.0557	126.522
Rps12	0.145812	0.360237	0.269703
Rps13	15.809	6.83277	16.7392
Rps14	91.378	27.8957	72.4624
Rps15	139.433	42.1779	101.191
Rps15a	9.00216	5.41568	17.4977
Rps16	0.334649	0.258749	0.71758
Rps17	47.3917	16.4077	21.0703
Rps18	0.545821	0.532773	0.667185
Rps19	17.5038	6.09748	16.452
Rps2	0.634913	0.569382	0.956354
Rps20	85.615	35.5276	68.9071
Rps21	103.733	41.4437	97.9457
Rps23	1.24691	0.365853	0.694847
Rps24	20.0781	8.20908	17.9984
Rps25	15.8731	6.11305	11.734
Rps26	48.7269	16.3052	37.9997
Rps27a	1.28015	0.549358	1.31275
Rps28	3.33543	2.02088	4.61056
Rps3	164.952	48.631	124.937
Rps4x	68.7363	20.5997	40.876
Rps5	324.14	86.6836	243.86
Rps6	74.905	22.2931	47.4097
Rps6kb1	10.1624	10.9383	9.20549
Rps7	9.5754	4.13416	10.0083
Rps9	355.859	107.736	243.474
Rpsa	16.2475	1.66334	4.15163
Rtn1	216.461	45.6402	609.166
Rtn3	195.864	166.271	346.778
Rtn4	35.3624	27.7316	86.9682
Scamp5	116.128	41.6406	100.979
Sdcbp	63.5797	43.7104	67.8018
Sec22b	20.6085	17.4099	22.8265
Sema4c	6.22479	4.84572	10.4624
Serpine2	465.568	237.756	32.056
Sez6	30.8787	2.91944	34.0516
Sgta	52.7478	27.4064	56.8755
Sh3glb1	30.3697	21.8983	21.2032
Sh3glb2	31.7373	45.7078	56.82
Shisa7	30.8665	0.246827	19.1465
Sirt2	226.257	46.3075	42.0406
Slc1a1	64.0254	0.39672	8.85016
Slc1a2	171.986	731.738	29.338
Slc1a3	161.334	1144.13	45.6483
Slc35f1	76.5752	11.6995	30.6968
Slc39a3	20.608	7.57816	17.9917
Slc3a2	63.5543	222.096	63.6747
Slc6a1	144.652	424.662	129.496
Slitrk2	15.3562	20.4616	1.79231
Snap25	27.1067	2.06902	146.678
Snap47	39.4498	10.4676	58.0176
Snap91	23.5836	4.77658	79.8571
Snca	32.3362	6.03963	74.5734
Snx1	70.0979	13.6886	10.6485
Snx27	22.3801	15.0419	20.4681
Snx4	19.0117	13.7927	15.4435
Snx6	25.0079	17.8134	15.7277
Sorbs1	11.2656	20.0795	17.1554
Sorcs3	10.5409	0.1	3.53713
Sort1	10.5767	24.7641	17.5506
Sparc	260.677	111.659	23.207
Sparcl1	359.008	1768.3	74.4014
Src	41.0843	24.9518	30.5167
Srcin1	3.43746	1.12466	32.5587
Stat3	27.2671	44.9043	20.0383
Stk38	16.6349	26.5406	11.1668
Strn4	56.7508	21.2889	43.3899
Stx12	44.8292	25.3016	53.775
Stx7	36.3497	17.3471	51.8648
Synj2bp	1.99443	1.81906	2.14097
Syt11	160.741	138.596	109.869
Tanc2	11.975	7.59336	13.4942
Taok2	13.6819	16.2635	19.7596
Tbc1d24	6.60942	4.25832	18.7591
Tmed9	86.2275	46.1449	44.2184
Tmod2	10.1334	11.7466	27.8579
Tnik	12.7418	32.8079	19.6698
Tnr	111.36	0.696229	3.35148
Tpbg	2.41099	21.9576	5.98189
Trappc4	24.121	13.0673	30.8425
Trio	15.2142	12.102	10.8034
Tsc1	5.39274	7.19344	7.85399
Tsc2	19.0992	13.5855	13.6127
Tsc22d4	40.5334	40.0405	11.8258
Ttyh1	143.673	359.061	32.4783
Tuba1a	826.57	268.661	1733.56
Tubb2b	164.493	267.503	580.186
Uba52	100.015	31.4063	72.7063
Ube2l3	44.8816	22.12	30.3032
Ube3a	9.49177	11.3506	15.4323
Unc13b	4.84951	8.87253	6.98975
Usp14	12.3637	9.97015	21.0669
Usp48	12.1722	15.4766	15.614
Vamp3	49.3812	31.1366	13.8953
Vcan	161.011	30.7447	10.0951
Vcp	32.0458	20.9367	28.4897
Vdac1	91.6752	75.0176	147.286
Vdac2	42.2301	30.0753	44.6378
Vdac3	13.411	7.64467	19.033
Vps35	46.8512	25.4274	30.8679
Vti1b	34.754	16.6023	37.8127
Wasf1	34.8086	11.2485	37.6831
Wasl	18.2416	16.5449	13.9565
Wnk1	18.1197	24.4846	15.5303
Ybx1	79.7677	21.6201	67.6642
Ywhae	360.694	172.946	345.159
Ywhag	46.8857	17.7822	275.18
Ywhah	69.6438	62.9368	251.812
Ywhaq	74.4796	37.3435	108.111
Ywhaz	46.0148	56.5447	130.304
Zdhhc2	70.4002	9.39576	23.7221
Zmynd8	10.2079	9.33003	9.32492
Znrf1	14.9796	8.77558	33.4776
Zzef1	5.82038	9.34648	4.843
